# Supplementary material for: Is P-Glycoprotein Functionally Expressed in the Limiting Membrane of Endolysosomes? A Biochemical and Ultrastructural Study in the Rat Liver
Source: Cells. 2022 May 5;11(9):1556. doi: 10.3390/cells11091556 (PMC9102269; doi:10.3390/cells11091556)
Supplement: Supplementary file 1 [file cells-11-01556-s001.zip]

Archive with 1 entries (1 files):
- cells-1661909-supplementary.pdf
